# Supplementary material for: Group A Streptococcal meningitis in children: a short case series and systematic review
Source: Eur J Clin Microbiol Infect Dis. 2024 Jun 6;43(8):1517–31. doi: 10.1007/s10096-024-04863-2 (PMC11271352; doi:10.1007/s10096-024-04863-2)
Supplement: Supplementary file 1 — Supplementary Material 1 [file 10096_2024_4863_MOESM1_ESM.xlsx]

## Sheet: Sheet1
Literature No.	Published time	Author	Article description	Case No.	Age	Sex	Treatments	Surgical treatment s	Country	Symptoms	Systemic complication	Intracranial complications	Shock	Culture	Outcome	The duration of follow up	Risk factors	Extracranial foci	Categories of meningitis	emm Types
1	1966	Dillon HJ	This case report included only one case	1	6 days	M	Penicillin+kanamycin sulfate→Penicillin（the fifth day)	No	USA	Fever, seizure，anterior fontanelle was full，eyes were inflamed	No	No	No	CSF, blood，umbilical stump	Recover	ND	No	Soft tissues infection in wrists a ankle	hematogenic spread related	emm12
2	1976	Burech DL	This case series study included 25 pediatric cases with GAS bacteremia. The clinical information of two children with meningitis was described separately.	2	11 months	ND	ND	Surgical treatment for subdural empyema	USA	ND	ND	Subdural empyema	No	CSF	ND	ND	ND	ND	ND	ND
				3	6 years	ND	ND	ND	USA	ND	ND	ND	No	CSF	Sequela	ND	ND	ND	ND	ND
3	1976	Nelson JD	This case series study included 69 infants colonized with GAS. The infant with GAS meningitis was described separately.	4	17 days	F	Penicillin	No	USA	ND	ND	ND	ND	CSF,pus	ND	ND	No	Umbilical infection	hematogenic spread related	emm12
4	1976	Shadravan I	This case report included only one case	5	18 months	M	Penicillin+Chloramphenicol	Surgical treatment for brain abscess	USA	Fever, vomit, iritability	No	subdural empyema, brain abscess	No	CSF	Recover	ND	Pilonidal sinus	No	Anatomical factors	nontype M
5	1979	Nutman J	This case report included only one case	6	3 days	F	Penicillin+Gentamicin+chloramphenicol→Penicillin	No	Israel	Fever, letharge, rash	No	No	No	CSF, blood，nose，skin	Recover	ND	No	Necrotizing fasciitis	hematogenic spread related	emm52
6	1981	Brown CC	This case report included two cases	7	8 years	M	Penicillin+methicillin+Chloramphenicol	No	USA	Fever, headache, vomit, earache, letharge	respiratory failure	No	No	CSF	Sequela	2 years	No	Otitis media	Parameningeal infection related	ND
				8	13 years	M	Penicillin	No	USA	Headache, fever, letharge, earache, dizziness, stiff neck	No	No	No	CSF	Recover	16 months	No	Otitis media	Parameningeal infection related	ND
7	1983	Baumgartner ET	In this case series study, 24 older neonates with bacterial meningitis were included, and one of them had GAS meningitis.	9	2 weeks	ND	ND	ND	USA	ND	ND	ND	ND	CSF	Recover	ND	No	ND	hematogenic spread related	ND
8	1983	Murphy DJ	This case report included six pediatric cases	10	2 weeks	F	Penicillin+gentamicin	No	USA	Fever, iritability, poor appetite, seizure, letharge	DIC	No	No	CSF, blood, pus	Recover	8 years	No	Soft tissues infection in foot, possible osteomyelitis	hematogenic spread related	ND
				11	10 weeks	M	Penicillin	No	USA	Fever, iritability, drowsiness	No	No	No	CSF, blood	Sequela	2 years	No	No	hematogenic spread related	ND
				12	4 years 9 months	M	Ampicillin+Chloramphenicol→Penicillin	No	USA	Fever, drowsiness earache, iritability, headache	No	No	No	CSF	Recover	ND	No	Otitis media	Parameningeal infection related	ND
				13	7 years 10 months	M	Ampicillin+Chloramphenicol→Penicillin	No	USA	Headache, vomit, pharyngodynia, seizure	respiratory failure, acute kidney injury	No	STSS	CSF, blood	Recover	4 years	No	Pharyngitis	hematogenic spread related	ND
				14	8 years 8 months	F	Penicillin	No	USA	Headache, vomit, pharyngodynia, photophoby, drowsiness, sore throat	No	No	No	CSF, blood,nasopharyngeal	Recover	ND	No	Pharyngitis	hematogenic spread related	ND
				15	12 years 4 months	F	Penicillin	No	USA	Fever, headache, coma	No	No	No	CSF	Sequela	19 days	CSF leak	Pharyngitis	Anatomical factors	ND
9	1984	Coulter JB	This case report included two newborns with GAS meningitis	16	13 days	F	Penicillin, Cefuroxime	V-P shunt for hydrocepholus	UK	Hypothermia, iritability, rash, swollen foot, seizure	respiratory failure,	hydrocepholus	STSS	Autopsy	Death	No follow up	No	Soft tissues infection in lower limbs	hematogenic spread related	ND
				17	26 days	M	Cefuroxime+Gentamicin→Penicillin	V-P shunt for hydrocepholus	UK	Fever, poor appetite, letharge, seizure,	respiratory failure,	brain abscess, hydrocephalus	No	CSF, paronychiae, umbilicus, nose, and nasogastric aspirate	Recover	3 months	No	Paronychia	hematogenic spread related	ND
10	1984	Rotimi VO	This case report included only one case	18	3 years	ND	Penicillin+Gentamicin(ear drops）	No	Nigeria	Fever, seizure, neck stiffness	No	No	No	CSF,ear	Sequela	ND	No	Otitis media	Parameningeal infection related	emm4245
11	1986	Congeni BL	This case series study included 57 patients with bacterial meningitis. In this study, the safety and efficacy of once daily ceftriaxone for the treatment of bacterial meningitis was evaluated. One patient had GAS meningitis, and the clinical information was described separately	19	2 months	ND	Ceftriaxone	No	USA	ND	ND	hydrocephalus, cerebromalacia(porencephalic cyst)	No	CSF	ND	ND	No	No	hematogenic spread related	ND
12	1986	Lau YL	This study reproted 6 children with post-traumatic meningitis, one of whom was infected by GAS	20	5 years	M	Penicillin	No	UK	fever, neck stiffness	No	No	ND	CSF	Recover	ND	Head trauma	No	Anatomical factors	ND
13	1987	Yagupsky P	This study reported two children with GAS septicemia complicating infected hemangioma, one of whom also had GAS meningitis	21	2.5 months	F	Ampicillin+Chloramphenicol→Penicillin	No	Israel	Fever, diarrhea, poor appetite	No	No	No	CSF, blood, pus	Recover	6 months	No	Hemangiomas infection	hematogenic spread related	nontypeM
14	1988	Harnden A	This study reported 4 children with iGAS, one of whom also had GAS meningitis	22	10 weeks	M	Ampicillin+Chloramphenicol→Penicillin	Surgical treatment for subdural empyema	UK	Fever, poor appetite, drowsiness, seizure	No	subdural empyema	No	CSF, blood	Sequela	2 years	No	No	hematogenic spread related	emm22
15	1988	Jagdis F	This case report included only one case	23	12 years	F	Ceftriaxone→Penicillin→Chloramphenicol	Surgical treatment for brain abscess	Canada	Fever, vomit, photophoby	No	brain abscess	No	CSF	Recover	3 months	No	No	hematogenic spread related	emm1
16	1988	Wong VK	This case series study included 17 pediatric cases with GAS bacteremia. The clinical information was presented individually. We identified one pediatric case with bacteremia, meningitis, and a brain abscess	24	1 months	F	ND	ND	USA	Fever, seizure	No	brain abscess	No	CSF, blood	ND	ND	No	No	hematogenic spread related	ND
17	1990	Wilson NW	This case series study included 7 pediatric cases with posttraumatic meningitis. The clinical features and laboratory data were described individually, with one of the cases being infected by GAS	25	14 years	ND	ND	ND	USA	headache, fever, vomiting, seizures	No	No	ND	CSF, blood	ND	ND	Head trauma	No	Anatomical factors	ND
18	1991	Gradon J D	This case report included only one case	26	11 years	F	ceftriaxone	No	USA	Fever, coma	No	No	No	CSF, blood	Recover	ND	Chickenpox	No	hematogenic spread related	ND
19	1991	Marshall GS	This case report included only one case	27	12 years	M	Ampicillin+Ceftriaxone→Penicillin	No	USA	Fever, headache, vomit	No	No	No	blood	ND	ND	HIV	Pharyngitis	hematogenic spread related	emm1
20	1992	Gertner M	This case report included only one case	28	7 months	F	cefotaxime+Ampicillin	No	USA	Letharge, poor appetite, seizure, rash	respiratory failure,	No	Septic shock	CSF, blood,Autopsy	Death	No follow up	No	No	hematogenic spread related	ND
21	1992	Levy EN	This case report included only one case	29	13 years	F	cephalexin→cefotaxime+methicillin→Penicillin	No	USA	Fever, pharyngodynia, hemiplegia	No	No	No	blood	Sequela	6 weeks	No	Pharyngitis	hematogenic spread related	ND
22	1994	Jevon GP	This case report included only one case	30	8 years	F	Cefotaxime+Ampicillin	No	USA	Fever, coma, vomit,	respiratory failure,	No	STSS	Autopsy, CSF	Death	No follow up	No	No	hematogenic spread related	emm3
23	1994	Walsh M	This case report included only one case	31	12 years	F	Ceftriaxone→Penicillin	No	USA	Fever, vomit，headache, nausea, neck pain	No	No	No	CSF	Recover	No follow up	Chickenpox	No	hematogenic spread related	ND
24	1996	Vugia DJ	This case series study included 24 children with iGAS infection who had preceding varicella in Southern California. The characteristics of the 24 cases were shown on an individual basis, and we found two cases that cultured GAS in the CSF/brain.	32	1.3years	M	No treatment, died at home	No	USA	died at home	ND	ND	not clear	Autopsy	Death	No follow up	Chickenpox	No	hematogenic spread related	emm 3
				33	2.5 years	F	No treatment, died at home	No	USA	died at home	ND	ND	not clear	Autopsy	Death	No follow up	Chickenpox	No	hematogenic spread related	emm1
25	1998	Givner LB	This case series study included 25 children with iGAS infection in Northern California. The characteristics of the patient 14 with GAS meningitis were described separately.	34	Newborns	F	ND	ND	USA	Fever	respiratory failure, , Waterhouse-Friderichsen syrome	No	STSS	CSF, blood	Death	No follow up	No	No	hematogenic spread related	emm3
26	1998	Moses AE	This case report included two cases of GAS meningitis, one involving a 2-month-old (case 1) and the other a 75-year-old (case 2)	35	2 months	M	Cefotaxime+Ampicillin→Penicillin	No	Israel	Fever, letharge, seizure	respiratory failure,	subdural empyema, cerebromalacia	No	CSF	Sequela	18 months	No	No	hematogenic spread related	emm41
27	1999	Muhe L	This study investigated the etiology of pneumonia, sepsis, meningitis in infants under 3 months old in Ethiopia. A total of 40 cases with positive blood culture were found, including one GAS. The clinical information about the case of GAS meningitis was described separately.	36	Newborns	ND	ND	ND	Ethiopia	ND	ND	ND	ND	CSF	Death	No follow up	No	Necrotizing enteritis	hematogenic spread related	ND
28	1999	Mulholland EK	This study investigated the etiology of serious infection in Gambian infants younger than 91 days. Seventeen cases had positive cultures of blood and/or CSF, including 2 case with GAS meningitis. The ages and outcomes of the two cases were described in Table 2.	37	33 days	F	Penicillin+Gentamicin	No	Gambian	ND	ND	ND	ND	CSF	Death	No follow up	No	No	hematogenic spread related	ND
				38	34 days	ND	Penicillin+Gentamicin	No	Gambian	ND	ND	ND	ND	CSF	ND	ND	No	No	hematogenic spread related	ND
29	1999	Sommer R	TThis study included 9 cases of GAS meningitis, with two cases involving individuals younger than 18 years old.	39	15 years	ND	Ceftriaxone→Amoxicillin	No	Switzerland	ND	ND	ND	ND	CSF, blood	ND	ND	Head trauma	No	Anatomical factors	ND
				40	17 years	ND	Cefotaxime→Penicillin	No	Switzerland	ND	ND	Cranial venous sinus thrombosis	ND	CSF	ND	ND	No	Sinusitis	Parameningeal infection related	emm1
30	2000	Berner R	This case report included only one case	41	6 years 10 months	M	Cefotaxime→Penicillin	No	Germany	Fever, photophoby, vomit, earache	No	No	No	CSF	Recover	ND	No	Mastoiditis	Parameningeal infection related	ND
31	2000	Melzer M	This case report included only one case	42	3 months	M	Cefotaxime	Surgical treatment for subdural empyema	UK	Fever, iritability, vomit,	respiratory failure,	subdural empyema,diarrhoea	Septic shock	blood, pus, subdural empyema	Recover	3 months	No	BCG scar infection	hematogenic spread related	nontype M
32	2000	Verboon-Maciolek MA	This study reported 7 newborns with severe streptococcal disease, one of whom had meningitis and a brain abscess. The clinical characteristics of each case are outlined in Table 1.	43	24 days	M	Penicillin	Surgical treatment for brain abscess	Netherlands	Fever, poor appetite, seizure,	No	brain abscess	No	CSF，pus	Death	No follow up	No	No	hematogenic spread related	ND
33	2001	Khan MA	This case report included only one case	44	10 years	M	metronidazole+penicillin→Amoxicillin	Surgical treatment for brain abscess	UK	Headache, vomit	No	Brain abscess	No	Pus	Recover	2 months	No	No	hematogenic spread related	ND
34	2001	Shetty AK	This case report included only one case	45	2 years 6 months	M	Ceftriaxone+vancomycin	No	USA	Fever, vomit, drowsiness seizure, coma	respiratory failure	cerebral infarction	Septic shock	CSF, blood	Death	No follow up	No	No	hematogenic spread related	ND
35	2001	Steppberger K	This case report included only one case	46	11 years	F	cefotaxime→ceftriaxone+fosfomycin	No	Germany	Fever, headache, earache, drowsiness	No	No	No	blood	Sequela	ND	No	Mastoiditis, otitis media	Parameningeal infection related	ND
36	2003	Brandt CM	This case report included only one case	47	3 months	F	Cefotaxime+Penicillin	No	Germany	Fever, drowsiness	No	No	No	CSF	Recover	No follow up	Chickenpox	No	hematogenic spread related	emm1
37	2004	Mathur P	This case report include 2 cases	48	10 months	F	Ceftriaxone, Penicillin	No	India	Fever, vomit, drowsiness headache	No	No	No	CSF	Recover	No follow up	No	Maibular abscess	hematogenic spread related	ND
				49	2 years	F	Ampicillin+Ceftriaxone+chloramphenicol	No	India	Fever, pharyngodynia, seizure, coma	No	No	No	CSF	Recover	No follow up	No	Pharyngitis	hematogenic spread related	ND
38	2004	Rezvani M	This case report included only one case	50	2.5 months	M	cefotaxime+vancomycin→Penicillin	No	Canada	Fever, seizure, coma,	No	cerebral infarction	No	CSF	Sequela	12 months	No	right forearm infection	hematogenic spread related	ND
39	2005	Perera N	This case report included only one case	51	6 weeks	F	Ceftriaxon+Amoxicillin	No	UK	Fever, drowsiness, poor appetite	No	No	No	CSF, blood	Recover	ND	No	No	hematogenic spread related	emm89
40	2005	Pettersen G	This case report included only one case	52	4 years 6 months	M	ceftriaxone+vancomycin→Penicillin→ceftriaxone	No	Canada	Fever, drowsiness	No	No	No	CSF	Recover	9 months	Cochlear implant	Otitis media	Anatomical factors	ND
41	2005	Ulloa-Gutierrez R	This case report included only one case	53	3monthes	M	Cefotaxime+Vancomycin→Penicillin	Surgical treatment for subdural empyema	Canada	Fever, seizure, letharge,	No	subdural abcess	No	Pus	Sequela	ND	Chickenpox	No	hematogenic spread related	M-notypeable
42	2006	Dehority W	This case report included only one case	54	17 months	M	Vancomycin+Meropenem→Penicillin	Surgical treatment for brain abscess	USA	Vomit, drowsiness aphasia, seizure	respiratory failure	brain abscess	No	Pus	Recover	4 weeks	CSF leak	Otitis media	Anatomical factors	emm12
43	2007	Arnoni MV	This case report included two cases	55	3 months	ND	Ceftriaxone	No	Brazil	Fever, iritability	No	No	Septic shock	CSF	Death	No follow up	Chickenpox	ND	hematogenic spread related	ND
				56	5 years	ND	Ceftriaxone→Penicillin	No	Brazil	Fever, vomit, headache, earache	No	No	No	CSF	Recover	ND	No	Mastoiditis	Parameningeal infection related	ND
44	2008	Fanella S	This case report included only one case	57	14 years	F	Vancomycin+Meropenem→Penicillin	Mastoidectomy	Canada	Fever, poor appetite, headache, pharyngodynia, earache	No	cranial venous sinus thrombosis, epidural abscess	No	CSF, blood	Recover	3 years	CSF leak	Otitis media, mastoiditis	Anatomical factors	ND
45	2008	Lardhi AA	This case report included only one case	58	4 weeks	M	Vancomycin+Ceftriaxon→Ceftriaxon	Surgical treatment for brain abscess	Saudi Arabia	Fever, iritability, poor appetite, seizure	No	brain abscess	No	CSF	Recover	12 months	No	No	hematogenic spread related	notypeM
46	2010	Bruun T	This case series study included 6 cases of GAS meningitis, with 2 of them being pediatric cases. The clinical information was described separately.	59	8 years	M	Ceftriaxone→Ceftriaxone+Rifampicin+Clindamycin	Surgical treatment s for ear and sinus infecion	Norway	Seizure,hemiplegia,	No	subdural empyema	No	CSF, blood	Sequela	1 months	No	Otitis, mastoiditis, sinusitis	Parameningeal infection related	emm1
				60	15 years	F	Penicillin, Ceftriaxone, Rifampicin	Surgical treatment for brain abscess	Norway	ND	ND	Brain abscess	No	CSF	Recover	1 months	Retinoblastoma	Cellulitis	hematogenic spread related	emm12
47	2010	Gulsen S	This case report included only one case	61	12 years	M	Vancomycin+Ceftriaxone+Metronidazole	Surgical treatment for brain abscess	Turkey	Fever, coma	No	brain abscess	No	Pus	Recover	No follow up	Head trauma	No	Anatomical factors	ND
48	2011	Hayashi A	This case report included only one case	62	6 years	M	cefotaxime+Meropenem	Surgical treatment for brain abscess	Janpan	Fever, headache, vomit	No	brain abscess	No	CSF	Sequela	1 year	Dental extraction	No	hematogenic spread related	emm1
49	2011	van Zitteren LM	This case report included only one case	63	7 years	F	Ceftriaxone→Penicillin	No	Netherlands	Fever, headache, vomit	No	No	No	CSF	Recover	2 months	No	Otitis media	Parameningeal infection related	emm1
50	2012	Paul SP	This case report included only one case	64	5 years	M	Amoxicilin+Ceftriaxone→benzylpenicillin→ceftriaxione	Mastoidectomy	UK	Fever, vomit, iritability	No	brain abscess	No	blood,CSF	Sequela	6 months	No	Mastoiditis	Parameningeal infection related	ND
51	2013	Busetti M	This case report included only one case	65	4 years	M	Ceftriaxone	No	Italy	Fever, headache, vomit, pharyngodynia	No	No	No	CSF	Recover	2 months	No	Pharyngitis	hematogenic spread related	emm 12
52	2017	Imohl M	This study focused on the epidemiology and distribution of iGAS infecton in Germany from 2009 to 2014. In supplementary table, we found 17 children with GAS meningitis. Information such as gender, age, emm types, and specimen of positive culture could be accessed. Although this study analyzed some potential risk factors, it did not include others such as varicella, otitis media, and sinusitis. Th…	66	1 year	F	ND	ND	Germany	ND	DIC, other complication did not describled	ND	No	CSF	ND	ND	ND	ND	ND	emm1
				67	1 year	M	ND	ND	Germany	ND	DIC, acute kidney injury, other complication did not describled	ND	STSS	CSF	ND	ND	ND	ND	ND	emm1
				68	1 year	M	ND	ND	Germany	ND	ND	ND	No	CSF	ND	ND	ND	ND	ND	emm3
				69	1 year	M	ND	ND	Germany	ND	DIC, other complication did not describled	ND	No	CSF	ND	ND	ND	ND	ND	emm1
				70	1 year	M	ND	ND	Germany	ND	DIC	ND	No	Blood	ND	ND	ND	ND	ND	emm1
				71	3 years	M	ND	ND	Germany	ND	ND	ND	No	CSF	ND	ND	ND	ND	ND	emm1
				72	4 years	F	ND	ND	Germany	ND	ND	ND	No	CSF	ND	ND	ND	ND	ND	emm1
				73	5 years	M	ND	ND	Germany	ND	ND	ND	No	CSF	ND	ND	ND	ND	ND	emm1
				74	5 years	F	ND	ND	Germany	ND	ND	ND	No	CSF	ND	ND	ND	ND	ND	emm5
				75	5 years	M	ND	ND	Germany	ND	ND	ND	No	CSF	ND	ND	ND	ND	ND	emm12
				76	6 years	F	ND	ND	Germany	ND	ND	ND	No	CSF	ND	ND	ND	ND	ND	emm1
				77	6 years	M	ND	ND	Germany	ND	ND	ND	No	Blood	ND	ND	ND	ND	ND	emm6
				78	7 years	F	ND	ND	Germany	ND	ND	ND	No	CSF	ND	ND	ND	ND	ND	emm6
				79	17 years	F	ND	ND	Germany	ND	ND	ND	No	CSF	ND	ND	ND	ND	ND	emm75
				80	0 year	M	ND	ND	Germany	ND	ND	ND	No	CSF	ND	ND	ND	ND	ND	emm6
				81	0 year	M	ND	ND	Germany	ND	ND	ND	No	CSF	ND	ND	ND	ND	ND	emm89
				82	0 year	F	ND	ND	Germany	ND	respiratory failure, acute kidney injury, other complication did not describled	ND	STSS	CSF	ND	ND	ND	ND	ND	emm3
53	2018	Capua T	This studies reported 3 pediatric cases with GAS brain abscess	83	13 months	F	Cefotaxime+Vancomycin+Metronidazole→Cefotaxime→Meropenem→Amoxicillin	Surgical treatment for brain abscess	Israel	Fever, vomit, drowsiness, coma	No	brain abscess	No	Pus	Recover	ND	No	No	hematogenic spread related	ND
				84	31 months	M	Ceftriaxone	Surgical treatment for brain abscess	Israel	Fever, vomit	No	brain abscess	No	Pus	Recover	ND	No	Pharyngitis	hematogenic spread related	emm1
				85	4 years	F	Cefotaxime+Vancomycin→Cefotaxime→Amoxicillin	Surgical treatment for brain abscess	Israel	Fever, vomit, headache, photophoby	No	brain abscess	No	ND	Recover	ND	No	Otitis media	Parameningeal infection related	emm6
54	2018	Hazan G	This studies reported 2 pediatric cases with GAS brain abscess	86	3.5 years	F	Ceftriaxone+Vancomycin+Metronidazole	Surgical treatment for brain abscess	Israel	Vomit, iritability	No	brain abscess	No	Pus	Recover	6 weeks	No	Pharyngitis	hematogenic spread related	emm1
				87	7 years	F	Meropenem+Chloramphenicol→Ceftriaxone+Metronidazole	Surgical treatment for brain abscess	Israel	Fever, drowsiness, letharge, vomit	respiratory failure	brain abscess	No	Pus	Recover	6 weeks	No	Pharyngitis	hematogenic spread related	emm9
55	2021	Lee J	This case report included only one case	88	7 years	M	Ceftriaxone+Vancomycin→Penicillin	No	Canada	Fever, headache, photophoby	No	No	Septic shock	CSF, blood	Sequela	2 weeks	No	Sinusitis	Parameningeal infection related	emm1
56	2023	Hutton D	This study included 5 children with GAS intracranial infection. One case had an epidural abscess combined with venous sinus thrombosis, but there was no evidence of meningitis. Therefore, this case was not included in our study.	89	23mothes	F	Cefotaxime and clindamycin	Surgical treatment for brain abscess	UK	vomit, seizure	No	brian abscess	No	Pus from brain abscess	Recover	ND	Chickenpox	No	hematogenic spread related	emm1
				90	5years	F	Cefotaxime, clindamycin, and linezolid	External ventricular drain	UK	Fever, letharge, coma, seizure, hydrocephalus	No	No	No	CSF	Death	No follow up	No	Mastoiditis	Parameningeal infection related	emm12.4
				91	9years	F	Ceftriaxone+Metronidazole	Surgical treatment for subdural empyema	UK	Fever, hemiparesis, seizure	No	subdural empyema,	No	GAS was identified by PCR from pus specimens	Recover	ND	No	Sinusitis	Parameningeal infection related	No
				92	12years	M	Ceftriaxone and oral clindamycin	Surgical treatment for subdural empyema	UK	Fever, confusion, right hemiparesis, aphasia,	No	subdural empyema,encephilitis	No	blood and subdural fluid	Recover	ND	No	Sinusitis	Parameningeal infection related	emm1
57	2024	Nack T	This case series study included 32 infants with iGAS infections. Two of them had GAS meningitis, and their clinical characteristics were described separately.	93	6m	ND	ND	ND	USA	ND	ND	subdural empyema	ND	ND	uncleara	ND	No	No	hematogenic spread related	ND
				94	9m	ND	ND	ND	USA	ND	ND	subdural empyema	ND	ND	uncleara	ND	No	No	hematogenic spread related	ND
58	2024	Torres L	This case report included only one case	95	3years	M	Ceftriaxone+Vancomycin→Ceftriaxone	No	Portugal	Fever, vomit, headache	No	No	No	CSF	Recover	4 months	No	Mastoiditis, sinusitis	Parameningeal infection related	No
This study				96	1 year and 6 months	M	Meropenem, ceftriaxione	Surgical treatment for subdural empyema	China	Fever, coma, seizure,	No	hydrocephalus, subdural empyema	No	CSF	Sequela	2 years	Right hands was scalded	No	hematogenic spread related	No
				97	3 years and 9 months	M	Vancomycin, meropenem, ceftriaxione and linezolid	Surgical treatment for subdural empyema	China	Fever, letharge, seizure,	respiratory failure, acute kidney injury,	subdural abscess	STSS	Blood	Recover	9 years	No	Sinusitis	Parameningeal infection related	No
				98	8 years	F	Vancomycin, ceftriaxione, penicillin, cefepime, and linezolid	No	China	Fever, letharge, headache, photophoby	No	No	No	Blood	Recover	5 years	No	Sinusitis	Parameningeal infection related	No
				99	11 years	F	Vancomycin, meropenem, and linezolid	No	China	Fever, headache, vomit, letharge, coma, seizure	No	subdural abscess, cerebral infarction	No	GAS was identified by mNGS in CSF	Sequela	3 years	No	Sinusitis	Parameningeal infection related	No
				100	12 years 8 months	F	Vancomycin, ceftriaxione and linezolid	No	China	Fever, headache, vomit, seizure, swollen right eyelide	No	No	No	GAS was identified by mNGS in CSF	Recover	4 years	No	Sinusitis, orbital cellulitis, orbital abscess	Parameningeal infection related	No
athe author described two cases with GAS meningitis, one patient had sequela(epilepsy and developmental delay), the other one recovered ND: no description. M: male. F: female. GAS: group A streptococcus
